# Supplementary material for: Metabolomic Profiling of Hormonal Contraceptive Use in Young Females Using a Commercially Available LC-MS/MS Kit
Source: Metabolites. 2023 Oct 18;13(10):1092. doi: 10.3390/metabo13101092 (PMC10609319; doi:10.3390/metabo13101092)
Supplement: Supplementary file 1 [file metabolites-13-01092-s001.zip]

Archive with 1 entries (1 files):
- metabolites-2665567-supplementary.pdf
